# Supplementary material for: Protective Effects of Sophoraflavanone G by Inhibiting TNF-α-Induced MMP-9-Mediated Events in Brain Microvascular Endothelial Cells
Source: Int J Mol Sci. 2023 Dec 24;25(1):283. doi: 10.3390/ijms25010283 (PMC10779338; doi:10.3390/ijms25010283)
Supplement: Supplementary file 1 [file ijms-25-00283-s001.zip]

Archive with 1 entries (1 files):
- ijms-2779143-supplementary.pdf
